# Supplementary material for: EQ-5D-5L measurement properties are superior to EQ-5D-3L across the continuum of health using US value sets
Source: Health Qual Life Outcomes. 2022 Sep 9;20:134. doi: 10.1186/s12955-022-02031-8 (PMC9463847; doi:10.1186/s12955-022-02031-8)
Supplement: Supplementary file 2 — Additional file 2. Additional descriptive statistics of simulation results. [file 12955_2022_2031_MOESM2_ESM.xlsx]

## Sheet: US Valuation data
	crosswalk	VAS
		0	25	50	75	100
	MEAN	0.789958	0.796489	0.806834	0.835249	0.870812
	SE	0.00512915	0.00492994	0.00473417	0.00428775	0.00362195
Percentile	0	0.774846	0.782181	0.793414	0.822016	0.858701
	0.025	0.779622	0.786152	0.79767	0.827017	0.863523
	0.25	0.7869	0.793221	0.80388	0.832324	0.868359
	0.5	0.790032	0.796487	0.806852	0.835378	0.870986
	0.75	0.793348	0.799935	0.809775	0.838121	0.873262
	0.975	0.799908	0.805971	0.815829	0.843618	0.877524
	1	0.803871	0.811076	0.821769	0.847992	0.882335
	5L	VAS
		0	25	50	75	100
	MEAN	0.748987	0.761911	0.779647	0.826203	0.876046
	SE	0.00840217	0.00785442	0.00737458	0.00631643	0.00494377
Percentile	0	0.72398	0.740485	0.758121	0.806103	0.859021
	0.025	0.7315	0.745025	0.765072	0.813963	0.866392
	0.25	0.743934	0.756566	0.774878	0.821732	0.872804
	0.5	0.749139	0.761957	0.779875	0.826312	0.876261
	0.75	0.754652	0.767472	0.78459	0.830488	0.879416
	0.975	0.764449	0.776489	0.793584	0.838308	0.885334
	1	0.774162	0.785405	0.802047	0.845877	0.892234
	3L	VAS
		0	25	50	75	100
	MEAN	0.805533	0.812257	0.824488	0.854709	0.889001
	SE	0.00542177	0.00540244	0.00494906	0.00455049	0.00389268
Percentile	0	0.786304	0.794835	0.807568	0.841713	0.872279
	0.025	0.794509	0.801991	0.814937	0.846064	0.881761
	0.25	0.802059	0.808754	0.821107	0.851407	0.886423
	0.5	0.805521	0.812219	0.824469	0.854659	0.889032
	0.75	0.809428	0.816005	0.827754	0.857925	0.891476
	0.975	0.815406	0.822872	0.834386	0.863653	0.896543
	1	0.821793	0.829592	0.838779	0.870801	0.900984

## Sheet: Full PF data
	crosswalk	VAS						PF = parallel fielding
		0	25	50	75	100
	MEAN	0.630269	0.658189	0.695943	0.741526	0.782623
	SE	0.00744243	0.00683748	0.00618352	0.00597152	0.00573049
Percentile	0	0.604755	0.635108	0.673384	0.722562	0.765484
	0.025	0.615964	0.644412	0.683526	0.730041	0.771189
	0.25	0.62497	0.6538	0.691778	0.737713	0.778854
	0.5	0.630216	0.658436	0.696033	0.741521	0.782594
	0.75	0.635418	0.662883	0.700385	0.745439	0.786584
	0.975	0.644705	0.670925	0.707839	0.753314	0.793168
	1	0.65327	0.680844	0.720047	0.760899	0.800351
	5L	VAS
		0	25	50	75	100
	MEAN	0.488592	0.529787	0.594523	0.672121	0.733508
	SE	0.011973	0.0111487	0.0101703	0.00966196	0.00915434
Percentile	0	0.448343	0.492877	0.559826	0.644092	0.704752
	0.025	0.46519	0.506818	0.574264	0.652655	0.715932
	0.25	0.480119	0.522282	0.587459	0.665845	0.727229
	0.5	0.48852	0.530115	0.59461	0.67213	0.733723
	0.75	0.496838	0.537677	0.602091	0.678243	0.739804
	0.975	0.512042	0.55045	0.612858	0.691464	0.750162
	1	0.52602	0.563981	0.632801	0.70249	0.760641
	3L	VAS
		0	25	50	75	100
	MEAN	0.624865	0.653485	0.692718	0.740503	0.78374
	SE	0.0079685	0.00736991	0.00662731	0.00640677	0.00608139
Percentile	0	0.59587	0.631385	0.673085	0.718171	0.766272
	0.025	0.60875	0.639024	0.67892	0.728156	0.772061
	0.25	0.619362	0.648542	0.688333	0.736109	0.779249
	0.5	0.624643	0.653806	0.692851	0.740518	0.783782
	0.75	0.6306	0.6585	0.697275	0.744756	0.787839
	0.975	0.640695	0.667294	0.704832	0.753274	0.795455
	1	0.6474	0.676237	0.718124	0.760708	0.80267

## Sheet: PF - COPD asthma
	crosswalk	VAS						PF = parallel fielding
		0	25	50	75	100
	MEAN	0.608135	0.622689	0.656199	0.699035	0.723787
	SE	0.00618033	0.00621121	0.00597109	0.00548904	0.00538904
Percentile	0	0.590058	0.603437	0.638585	0.679506	0.705104
	0.025	0.596718	0.611056	0.643928	0.688649	0.712499
	0.25	0.603863	0.618394	0.65237	0.695491	0.720441
	0.5	0.608267	0.622791	0.656219	0.699213	0.723797
	0.75	0.612565	0.626905	0.66015	0.702528	0.727422
	0.975	0.619961	0.634791	0.667937	0.709998	0.733935
	1	0.627919	0.645729	0.674197	0.719883	0.738151
	5L	VAS
		0	25	50	75	100
	MEAN	0.414631	0.438615	0.500611	0.580687	0.621792
	SE	0.0109925	0.0110525	0.0105697	0.00954384	0.0094699
Percentile	0	0.384356	0.404862	0.469767	0.543342	0.588532
	0.025	0.394637	0.416992	0.479123	0.5619	0.602884
	0.25	0.407286	0.430888	0.493629	0.574498	0.615609
	0.5	0.414736	0.43864	0.50065	0.580962	0.621725
	0.75	0.42217	0.446293	0.507637	0.586833	0.628209
	0.975	0.436261	0.459912	0.5217	0.599104	0.639855
	1	0.448803	0.47865	0.534212	0.609121	0.651078
	3L	VAS
		0	25	50	75	100
	MEAN	0.600656	0.617212	0.650174	0.694048	0.72035
	SE	0.00688064	0.00653434	0.00629184	0.00585156	0.0057616
Percentile	0	0.578842	0.600124	0.63286	0.673016	0.702574
	0.025	0.586678	0.604211	0.638042	0.682335	0.708689
	0.25	0.59576	0.612897	0.645643	0.69036	0.716583
	0.5	0.6009	0.61699	0.650213	0.694091	0.720468
	0.75	0.605467	0.621502	0.654584	0.697708	0.724308
	0.975	0.613586	0.630282	0.662306	0.705254	0.731381
	1	0.61976	0.639495	0.671648	0.717555	0.738534

## Sheet: PF - DM
	crosswalk	VAS						PF = parallel fielding
		0	25	50	75	100
	MEAN	0.734987	0.745772	0.777081	0.80963	0.857556
	SE	0.00559417	0.00546624	0.00489873	0.00443885	0.00435907
Percentile	0	0.716501	0.728216	0.762795	0.794019	0.841711
	0.025	0.724001	0.734972	0.767555	0.801348	0.849217
	0.25	0.731202	0.742222	0.773723	0.806605	0.854631
	0.5	0.73519	0.745765	0.777354	0.809554	0.857622
	0.75	0.738832	0.74957	0.780498	0.812693	0.860412
	0.975	0.745906	0.75626	0.786779	0.818795	0.866013
	1	0.750438	0.763205	0.793651	0.823246	0.870808
	5L	VAS
		0	25	50	75	100
	MEAN	0.655982	0.674573	0.729021	0.781638	0.84524
	SE	0.00967773	0.00948862	0.00817752	0.00700293	0.00643884
Percentile	0	0.623128	0.642348	0.704505	0.760432	0.822483
	0.025	0.636391	0.655698	0.713229	0.768351	0.832642
	0.25	0.64952	0.668453	0.723307	0.776824	0.840782
	0.5	0.656317	0.674635	0.729187	0.781567	0.845477
	0.75	0.662852	0.680849	0.734645	0.786189	0.849562
	0.975	0.674525	0.692482	0.745401	0.796323	0.857635
	1	0.682123	0.701681	0.753741	0.803563	0.863747
	3L	VAS
		0	25	50	75	100
	MEAN	0.739638	0.746582	0.774738	0.80542	0.856607
	SE	0.00560009	0.0056873	0.00515014	0.00480965	0.00469514
Percentile	0	0.72126	0.730918	0.76065	0.788085	0.840979
	0.025	0.728495	0.73577	0.764588	0.796313	0.847587
	0.25	0.735811	0.742814	0.771134	0.802114	0.853414
	0.5	0.739547	0.746722	0.775	0.805519	0.856673
	0.75	0.743679	0.750313	0.778158	0.808744	0.859796
	0.975	0.749987	0.757457	0.784411	0.814925	0.865919
	1	0.755841	0.765379	0.789731	0.821077	0.87252

## Sheet: PF - liver
	crosswalk	VAS						PF = parallel fielding
		0	25	50	75	100
	MEAN	0.790875	0.798703	0.819404	0.850064	0.883543
	SE	0.00536336	0.00496203	0.00446637	0.00404794	0.0040879
Percentile	0	0.773308	0.783118	0.806267	0.83728	0.871259
	0.025	0.780632	0.78891	0.810217	0.842255	0.875014
	0.25	0.787067	0.795586	0.816559	0.847135	0.881008
	0.5	0.791223	0.798511	0.819528	0.850213	0.883642
	0.75	0.794496	0.801914	0.822297	0.852828	0.886364
	0.975	0.800637	0.808785	0.828032	0.85756	0.890959
	1	0.806959	0.812593	0.832615	0.864208	0.896223
	5L	VAS
		0	25	50	75	100
	MEAN	0.739777	0.755045	0.791882	0.839505	0.882004
	SE	0.00885437	0.00808696	0.00692003	0.00603703	0.00557934
Percentile	0	0.710882	0.730211	0.76913	0.8203	0.862809
	0.025	0.722821	0.739046	0.777661	0.828019	0.869962
	0.25	0.733933	0.749824	0.787547	0.835316	0.878286
	0.5	0.740368	0.754714	0.792245	0.839503	0.882162
	0.75	0.745737	0.76065	0.796366	0.843708	0.88571
	0.975	0.755636	0.771123	0.805213	0.851326	0.892071
	1	0.767373	0.777728	0.813617	0.860466	0.898266
	3L	VAS
		0	25	50	75	100
	MEAN	0.773522	0.778423	0.802151	0.835805	0.87276
	SE	0.00615695	0.00601098	0.00538905	0.00479442	0.00479459
Percentile	0	0.75417	0.756861	0.786309	0.821679	0.857604
	0.025	0.760689	0.767016	0.791151	0.826757	0.86285
	0.25	0.769255	0.774051	0.798609	0.832513	0.869591
	0.5	0.773729	0.778251	0.80232	0.83577	0.872672
	0.75	0.777911	0.782693	0.805571	0.839111	0.876072
	0.975	0.784937	0.790626	0.812681	0.844939	0.881421
	1	0.791477	0.79605	0.819203	0.852794	0.889802

## Sheet: PF - RA or arthritis
	crosswalk	VAS						PF = parallel fielding
		0	25	50	75	100
	MEAN	0.614599	0.629376	0.66097	0.699642	0.728469
	SE	0.00564822	0.00528351	0.00482182	0.00471288	0.00462664
Percentile	0	0.59719	0.614071	0.643678	0.683856	0.715721
	0.025	0.603425	0.618429	0.651675	0.690934	0.719337
	0.25	0.610947	0.625915	0.657734	0.696458	0.725335
	0.5	0.614598	0.629401	0.661049	0.699568	0.728545
	0.75	0.618647	0.633114	0.664212	0.702742	0.731611
	0.975	0.625317	0.639536	0.670098	0.70902	0.737764
	1	0.630075	0.64435	0.677061	0.712272	0.741076
	5L	VAS
		0	25	50	75	100
	MEAN	0.429515	0.459813	0.521988	0.596115	0.650769
	SE	0.0108795	0.0100051	0.0091095	0.00876769	0.00845254
Percentile	0	0.397266	0.426552	0.491141	0.570215	0.62814
	0.025	0.407009	0.439219	0.504138	0.578879	0.634285
	0.25	0.422051	0.452896	0.515677	0.59028	0.645051
	0.5	0.430036	0.460354	0.521804	0.596056	0.650842
	0.75	0.436947	0.466849	0.528277	0.60201	0.656265
	0.975	0.449216	0.478935	0.539169	0.613486	0.667474
	1	0.461005	0.48503	0.553952	0.620488	0.67452
	3L	VAS
		0	25	50	75	100
	MEAN	0.621456	0.638334	0.674936	0.712116	0.74242
	SE	0.00646668	0.00595378	0.00539488	0.00505585	0.00486149
Percentile	0	0.602563	0.62101	0.65579	0.697618	0.726359
	0.025	0.608758	0.625961	0.664303	0.702421	0.732873
	0.25	0.617269	0.634279	0.671446	0.70844	0.73912
	0.5	0.6217	0.638353	0.674791	0.71214	0.742517
	0.75	0.62573	0.642563	0.678527	0.715684	0.745578
	0.975	0.633741	0.650146	0.68548	0.721677	0.751842
	1	0.639835	0.656359	0.690547	0.727028	0.755404

## Sheet: PF - CV disease
	crosswalk	VAS						PF = parallel fielding
		0	25	50	75	100
	MEAN	0.60532	0.614806	0.647782	0.693792	0.718439
	SE	0.00623176	0.00595036	0.00591064	0.00576107	0.00585805
Percentile	0	0.585306	0.598008	0.62416	0.675396	0.700323
	0.025	0.593189	0.602777	0.636308	0.68233	0.70611
	0.25	0.601079	0.610812	0.643635	0.69003	0.714677
	0.5	0.605155	0.614784	0.647749	0.693883	0.718617
	0.75	0.60946	0.618684	0.651998	0.697603	0.722465
	0.975	0.61719	0.62654	0.658447	0.705369	0.72936
	1	0.623214	0.63561	0.66668	0.711514	0.737295
	5L	VAS
		0	25	50	75	100
	MEAN	0.422406	0.437221	0.497484	0.578855	0.619264
	SE	0.010656	0.0103053	0.0101054	0.00970203	0.00961856
Percentile	0	0.386123	0.406109	0.463555	0.551891	0.589388
	0.025	0.402291	0.417105	0.478125	0.559735	0.599215
	0.25	0.414997	0.430013	0.490167	0.572172	0.612938
	0.5	0.421996	0.437282	0.497561	0.579044	0.619625
	0.75	0.429495	0.444311	0.504328	0.585299	0.626139
	0.975	0.443698	0.456881	0.517189	0.598381	0.637225
	1	0.45351	0.474297	0.529854	0.610834	0.650313
	3L	VAS
		0	25	50	75	100
	MEAN	0.602899	0.613985	0.646861	0.698808	0.730453
	SE	0.00677461	0.00627711	0.00628864	0.00632801	0.00612877
Percentile	0	0.579953	0.591999	0.626256	0.679279	0.711359
	0.025	0.589673	0.601678	0.633982	0.685553	0.718577
	0.25	0.598545	0.60982	0.64266	0.694639	0.726478
	0.5	0.602878	0.614017	0.646957	0.698698	0.730603
	0.75	0.607351	0.618044	0.651259	0.703042	0.734491
	0.975	0.616349	0.62626	0.659383	0.710634	0.742167
	1	0.626142	0.633195	0.667172	0.72131	0.750968

## Sheet: PF - stroke
	crosswalk	VAS						PF = parallel fielding
		0	25	50	75	100
	MEAN	0.433123	0.503242	0.561571	0.616728	0.659724
	SE	0.00909176	0.00791177	0.00723083	0.00718854	0.00725159
Percentile	0	0.401306	0.481759	0.538338	0.594293	0.63242
	0.025	0.414697	0.487937	0.546965	0.603128	0.645147
	0.25	0.42706	0.497462	0.556703	0.611812	0.654672
	0.5	0.433596	0.503259	0.561433	0.616572	0.659702
	0.75	0.439477	0.508567	0.566345	0.621577	0.664627
	0.975	0.450458	0.518568	0.575334	0.630328	0.673431
	1	0.46377	0.53273	0.585918	0.641236	0.685246
	5L	VAS
		0	25	50	75	100
	MEAN	0.205391	0.295661	0.38541	0.476277	0.541523
	SE	0.0132523	0.0117716	0.0110004	0.0112044	0.0112033
Percentile	0	0.158844	0.261912	0.349992	0.438876	0.504001
	0.025	0.176695	0.273669	0.363639	0.455055	0.519351
	0.25	0.197181	0.287478	0.378049	0.46845	0.534066
	0.5	0.205631	0.295459	0.385434	0.476311	0.541574
	0.75	0.214413	0.30391	0.392776	0.484185	0.549234
	0.975	0.229731	0.319472	0.406388	0.497602	0.562885
	1	0.241957	0.336196	0.418569	0.513678	0.581616
	3L	VAS
		0	25	50	75	100
	MEAN	0.429557	0.500675	0.556658	0.610574	0.65479
	SE	0.00922684	0.00818765	0.0073	0.00740591	0.00747225
Percentile	0	0.398295	0.475532	0.53285	0.584243	0.62635
	0.025	0.409762	0.485293	0.540602	0.596944	0.639111
	0.25	0.42362	0.494806	0.552139	0.605623	0.649911
	0.5	0.429946	0.500565	0.556762	0.610539	0.655016
	0.75	0.435551	0.506357	0.561374	0.615573	0.659847
	0.975	0.447192	0.516591	0.570896	0.624683	0.668569
	1	0.463627	0.526978	0.58356	0.635798	0.678231

## Sheet: PF - depresson
	crosswalk	VAS						PF = parallel fielding
		0	25	50	75	100
	MEAN	0.657533	0.677751	0.714342	0.750158	0.774915
	SE	0.00634317	0.00579365	0.00530941	0.0047513	0.00455699
Percentile	0	0.634227	0.656352	0.697163	0.735931	0.761243
	0.025	0.644655	0.666013	0.7039	0.740229	0.765933
	0.25	0.653298	0.674002	0.710685	0.746887	0.771847
	0.5	0.657473	0.677767	0.71424	0.750256	0.774732
	0.75	0.662138	0.681285	0.717769	0.753343	0.77804
	0.975	0.669368	0.689681	0.724411	0.759335	0.783739
	1	0.674966	0.697222	0.7286	0.762819	0.788796
	5L	VAS
		0	25	50	75	100
	MEAN	0.533285	0.571941	0.642342	0.706966	0.745913
	SE	0.0116892	0.0105275	0.00930195	0.00816788	0.00769681
Percentile	0	0.49358	0.533371	0.610053	0.681918	0.722715
	0.025	0.509589	0.550973	0.624136	0.690146	0.731286
	0.25	0.525328	0.565216	0.635926	0.701587	0.740835
	0.5	0.53333	0.571943	0.642459	0.707458	0.745709
	0.75	0.541598	0.57855	0.648885	0.712455	0.750858
	0.975	0.554751	0.592896	0.659928	0.72184	0.761255
	1	0.567524	0.604611	0.666669	0.731471	0.768691
	3L	VAS
		0	25	50	75	100
	MEAN	0.651114	0.674733	0.712598	0.751394	0.780353
	SE	0.00724359	0.00651352	0.00592605	0.00526003	0.00517084
Percentile	0	0.62835	0.654249	0.693204	0.734393	0.763322
	0.025	0.637258	0.661466	0.701441	0.740725	0.770681
	0.25	0.646216	0.670684	0.708541	0.747893	0.776862
	0.5	0.65133	0.674614	0.712823	0.751572	0.78021
	0.75	0.656089	0.678822	0.716595	0.755149	0.783828
	0.975	0.664817	0.688198	0.723819	0.761083	0.790423
	1	0.67293	0.69514	0.730022	0.766757	0.794212

## Sheet: PF - personality disorde
	crosswalk	VAS						PF = parallel fielding
		0	25	50	75	100
	MEAN	0.694727	0.699383	0.715907	0.741	0.753341
	SE	0.00446466	0.00419693	0.00415463	0.00420449	0.00398895
Percentile	0	0.678425	0.685794	0.700466	0.726785	0.741182
	0.025	0.686142	0.691412	0.707919	0.732795	0.7456
	0.25	0.691745	0.69648	0.713147	0.738135	0.750571
	0.5	0.694677	0.69928	0.715821	0.741149	0.753458
	0.75	0.697756	0.702213	0.718658	0.743915	0.755822
	0.975	0.703876	0.707549	0.724006	0.749342	0.761703
	1	0.709111	0.719584	0.729058	0.752945	0.766731
	5L	VAS
		0	25	50	75	100
	MEAN	0.603625	0.610333	0.638736	0.680476	0.701237
	SE	0.00733111	0.00703953	0.00684159	0.00686622	0.00653509
Percentile	0	0.57957	0.589944	0.613181	0.658957	0.677646
	0.025	0.589857	0.596495	0.625516	0.667619	0.68928
	0.25	0.598738	0.605407	0.634355	0.675607	0.69704
	0.5	0.603611	0.6101	0.638279	0.680645	0.70126
	0.75	0.60844	0.615266	0.643405	0.685122	0.705433
	0.975	0.618121	0.624171	0.651808	0.694447	0.714527
	1	0.628776	0.641453	0.662169	0.701444	0.720829
	3L	VAS
		0	25	50	75	100
	MEAN	0.6727	0.679079	0.69932	0.728634	0.742373
	SE	0.00579241	0.00535673	0.00535854	0.0055154	0.00505851
Percentile	0	0.654872	0.663542	0.679309	0.711157	0.724611
	0.025	0.661569	0.669049	0.688624	0.718085	0.73272
	0.25	0.668968	0.675367	0.695948	0.724992	0.738952
	0.5	0.672622	0.679172	0.699351	0.728643	0.742209
	0.75	0.676511	0.682715	0.702835	0.732355	0.745817
	0.975	0.684264	0.689776	0.709385	0.739059	0.752332
	1	0.691673	0.697019	0.714748	0.746675	0.76015

[truncated: 1 more sheets: PF - students]
